# Supplementary material for: A fungal pathogen deploys a small silencing RNA that attenuates mosquito immunity and facilitates infection
Source: Nat Commun. 2019 Sep 20;10:4298. doi: 10.1038/s41467-019-12323-1 (PMC6754459; doi:10.1038/s41467-019-12323-1)
Supplement: Supplementary file 4 — Supplementary Data 1 [file 41467_2019_12323_MOESM4_ESM.xlsx]

## Sheet: Sheet1
Supplementary Data 1. Primers used in this study.
Primer	Sequence
dsSpz4-F	TAATACGACTCACTATAGGGCTCAAGAACCCGTCGGTAAA
dsSpz4-R	TAATACGACTCACTATAGGGCCCAGAATGGTGCGACTACT
dsCLIPB9-F	TAATACGACTCACTATAGGGACTTCAAGCAGCGCATTCTC
dsCLIPB9-R	TAATACGACTCACTATAGGGGGTGGATCGGCACAGATTTG
qS7-F	TGATCTGTACATCACCCGCG
qS7-R	AGAATACGACGCTCCGCAAT
qSpz4-F	CCGTGATGCCAAGTACACCT
qSpz4-R	ACTCAACGGTAGTGCTCGTG
qCLIPB9-F	CAGGCTGCTACTACCACCAC
qCLIPB9-R	CAACCAGGGAAACTCGTCGA
qTEP1-F	AATTACCATCGACGGACAGC
qTEP1-R	CACGGATCGTCACATGAATC
qSRPN4-F	ATGAAGTCCGTTACACTGCTGT
qSRPN4-R	CATCCAGAATGTCGAGCGTTTC
qSRPN12-F	TAACTCCCGCTATTCACTGCTG
qSRPN12-R	TTTGGGAATGCAAATGTGGACC
qSRPN16-F	GAGGCGGAAATGATCGTTGC
qSRPN16-R	GATAGCAGCCGACGGTAGAC
qSRPN18-F	TGGCAGTCAATTCGTTCTACCA
qSRPN18-R	AAATTGAAACACCTCCATCGCG
DLR-Spz4-F	AATTCTAGGCGATCGCTCGAGAGCAAAAGTGTAGTGGCGGA
DLR-Spz4-R	ATTTTATTGCGGCCAGCGGCCGCGTGTGGATCGTACGCCAGAA
DLR-Spz4-mut-F	CAGAAAGAACCCGGTCAGGTTAATGGTC
DLR-Spz4-mut-R	GACCATTAACCTGACCGGGTTCTTTCTG
DLR-CLIPB9-F	AATTCTAGGCGATCGCTCGAGCTACTTCAAGCAGCGCATTCTC
DLR-CLIPB9-R	ATTTTATTGCGGCCAGCGGCCGCGACCCACCACAGCTGAATTTTC
DLR-CLIPB9-mut-F	GTCACCGCGGTCAGCTACCGAGCAGGCTGCTACTACCACC
DLR-CLIPB9-mut-R	CGGTAGCTGACCGCGGTGACGGTACAACTGGTTGGGCACC
DLR-TEP1-F	AATTCTAGGCGATCGCTCGAGAAGGTGATTCGGGTCATGCC
DLR-TEP1-R	ATTTTATTGCGGCCAGCGGCCGCCCCTGAGACTTGGGCCAATT
DLR-SRPN4-F	AATTCTAGGCGATCGCTCGAGATCCAGAAACGGCAGGCTC
DLR-SRPN4-R	ATTTTATTGCGGCCAGCGGCCGCGTGGTGGCCGCTGAATCG
DLR-SRPN12-F	AATTCTAGGCGATCGCTCGAGGAAACTCGCTGGTAGGACGT
DLR-SRPN12-R	ATTTTATTGCGGCCAGCGGCCGCGCAAATGTGGACCGGCATTT
DLR-SRPN16-F	AATTCTAGGCGATCGCTCGAGGTATCGTCAACAAACAGCACCC
DLR-SRPN16-R	ATTTTATTGCGGCCAGCGGCCGCCTCTTCGTCCTCATCGTCGTAG
DLR-SRPN18-F	AATTCTAGGCGATCGCTCGAGGATGTGCAGGCTACCATCGA
DLR-SRPN18-R	ATTTTATTGCGGCCAGCGGCCGCGAATGAGGGCTTTCGTGTGC
Bb18S-F	TGGTTTCTAGGACCGCCGTAA
Bb18S-F	CCTTGGCAAATGCTTTCGC
qU6-F	TCGGCTCATTTGGTCTTTTGA
qmilR1-F	TGACTGGCTGTTAATTGACTGG
qmilR2-F	AACACCGGGTGCTGTACAT
qmilR3-F	TCGAGAGTAGGACAATTGTTA
qmilR4-F	AGAAGATTAGCATGGCCCCTG
qmiR10-F	ACCCTGTAGATCCGAATTTGTT
qmiR2940-F	GTCGACAGGGAGATAAATCACT
Dcl1-LF	CACAGTACACGAGGACTTCTAGGTGAATCCGTTATTGATGTGG
Dcl1-LR	AATATCATCTTCTGTCGAGTCGCTGCGTGTTTGGTGTTTGTT
Dcl1-RF	CGGTGTCTGTATTTCCGGATTACAAGAACGAGAAAGATGGAAAT
Dcl1-RR	CGACCGACGGAATTGAGGATGACCTGCTACACGTAAGGGAGAC
Dcl2-bar-LF	GCTCTAGATATCAGGAGTGGCTTCTTTTATTT
Dcl2-bar-LR	GCTCTAGACGCTGCCCTTTCTTTCG
Dcl2-bar-RF	ATGATATCAGCCAGTTGTACGAGGTTGAAGA
Dcl2-bar-RR	ATGATATCAAGATGCGGAGTAGTGCTTTGAT
Dcl2-sur-LF	CAGTACACGAGGACTTCTAGATATCAGGAGTGGCTTCTTTTATTT
Dcl2-sur-LR	GCGTTGGCACAGATCTAGTCTCCGCTGCCCTTTCTTTCG
Dcl2-sur-RF	CTCTCACACTAGTGACTGATTGCCGTGGAGACTGGTTT
Dcl2-sur-RR	CGACCGACGGAATTGAGGATCGGGTTACGTGGATGATGT
milR1-OVF	CCGGAATTCCGACGGGCACATACCTTAGTA
milR1-OVR	CCGGATATCATGCGCTTCGGTAGTCAATCAA
milR2-OVF	CCGGAATTCCTCGACTGCAGCTTTCATGG
milR2-OVR	CCGGATATCCGCTCAAAAGTGCTGACAAC
milR3-OVF	CCGGAATTCACTAACCGATGCAAGTCCCA
milR3-OVR	CCGGATATCATGCGGCAACCTTGAATCAA
milR4-OVF	CCGGAATTCTTGGCTTTGTTTGGTGCTGT
milR4-OVR	CCGGATATCACATCATTGTCTTGCGAGCA
milR1-KO-LF	CACAGTACACGAGGACTTCTATGGTGGCGTAGGCTCAAA
milR1-KO-LR	AATATCATCTTCTGTCGAGTCTCAGATCCTTGGCATTGTCT
milR1-KO-RF	CGGTGTCTGTATTTCCGGATACTTGGGCTTGGGCTCTG
milR1-KO-RR	CGACCGACGGAATTGAGGATCGATTGGATACGGCGACA
milR2-KO-LF	CACAGTACACGAGGACTTCTAGAGTTTGTTCGGATAGAAGAGG
milR2-KO-LR	AATATCATCTTCTGTCGAGTCCTGCTGGAGAAGGAAGATGA
milR2-KO-RF	CGGTGTCTGTATTTCCGGATTCGGATGTGCCTAATCAATG
milR2-KO-RR	CGACCGACGGAATTGAGGATGCTCGGCTTCTGGTTCTGT
milR3-KO-LF	CACAGTACACGAGGACTTCTAACCTCGTCCTCATTCCTTCC
milR3-KO-LR	AATATCATCTTCTGTCGAGTCCCAATCCCAAATCATCCAAA
milR3-KO-RF	CGGTGTCTGTATTTCCGGATACTCCCTCCTCCACCATC
milR3-KO-RR	CGACCGACGGAATTGAGGATCCATTCTCACGCCCATAC
milR4-KO-LF	CACAGTACACGAGGACTTCTACGGCAAGCTCGACGGTAT
milR4-KO-LR	AATATCATCTTCTGTCGAGTCCTCGCAAGACAATGATGTGAAA
milR4-KO-RF	CGGTGTCTGTATTTCCGGATTGTCCGTTTGAGCCACCT
milR4-KO-RR	CGACCGACGGAATTGAGGATCACATCGCCGCTTTCACT
Dcl1-p1	CGGAACCTCGCCAGAAGAA
Dcl1-p2	TACCTTTGCCGAGTTGCA
bar-p3	CACGGGAACTGGCATGA
sur-p3	TTCCTGTCACCACCACTCTG
Dcl1-p4	TGGTTTCGGGCTCCTGTC
Dcl2-p1	TATCAGGAGTGGCTTCTTTTATTT
Dcl2-p2	CATTGTCGCTTCCGACTA
Dcl2-p4	GTACCCGAAAGCAAAAGTCG
milR1-p1	TGGTGGCGTAGGCTCAAA
milR1-p2	TGACTGGCTGTTAATTGACTGG
milR1-p4	CGATTGGATACGGCGACA
milR2-p1	GAGTTTGTTCGGATAGAAGAGG
milR2-p2	CTCTAACCAACTGAGCTAC
milR2-p4	GCTCGGCTTCTGGTTCTGT
milR3-p1	ACCTCGTCCTCATTCCTTCC
milR3-p2	TAACAATTGTCCTACTCTCGA
milR3-p4	CCATTCTCACGCCCATAC
milR4-p1	CGGCAAGCTCGACGGTAT
milR4-p2	CAGGGGCCATGCTAATCTTCT
milR4-p4	CACATCGCCGCTTTCACT
F, forward; R, reverse.
