# Supplementary material for: A fungal pathogen deploys a small silencing RNA that attenuates mosquito immunity and facilitates infection
Source: Nat Commun. 2019 Sep 20;10:4298. doi: 10.1038/s41467-019-12323-1 (PMC6754459; doi:10.1038/s41467-019-12323-1)
Supplement: Supplementary file 6 — Source Data [file 41467_2019_12323_MOESM6_ESM.xlsx]

## Sheet: Fig1b
Fig1b
Days	Triton			WT			milR1-KO 1#			milR1-KO 2#
0	100	100	100	100	100	100	100	100	100	100	100	100
0.5	100	100	100	100	100	100	100	100	100	100	100	100
1	100	100	100	100	100	100	100	100	100	100	100	100
1.5	100	100	100	100	100	100	100	100	100	100	100	100
2	100	100	100	100	100	100	100	100	100	100	100	100
2.5	100	100	100	100	100	100	100	100	100	100	100	100
3	100	100	100	98.08	100	100	100	100	100	97.5	100	98.04
3.5	100	100	98.21	96.15	93.62	100	94.83	100	98	95	96.08	96.08
4	100	100	98.21	88.46	91.49	98.36	93.1	98.04	98	92.5	94.12	86.27
4.5	100	100	98.21	82.69	82.98	91.8	86.21	94.12	96	82.5	88.24	84.31
5	100	100	98.21	55.77	74.47	72.13	79.31	90.2	96	80	86.27	78.43
5.5	100	98.39	98.21	40.38	46.81	47.54	77.59	80.39	92	77.5	84.31	74.51
6	100	98.39	98.21	30.77	27.66	32.79	72.41	72.55	80	65	72.55	74.51
6.5	98	96.77	98.21	21.15	8.51	8.2	65.52	62.75	80	65	64.71	68.63
7	98	96.77	98.21	13.46	8.51	3.28	58.62	58.82	74	57.5	62.75	64.71
7.5	98	96.77	96.43	3.85	6.38	1.64	46.55	45.1	72	50	58.82	52.94

## Sheet: Fig1c
Fig1c
Days	Triton			WT			milR1-OV 1#			milR1-OV 2#
0	100	100	100	100	100	100	100	100	100	100	100	100
0.5	100	100	100	100	100	100	100	100	100	100	100	100
1	100	100	100	100	100	100	100	100	100	100	100	100
1.5	100	100	100	100	100	100	100	100	100	100	100	100
2	100	100	100	100	100	100	100	100	100	100	100	100
2.5	100	100	100	100	100	100	100	100	100	100	100	100
3	100	100	100	98.08	100	100	100	100	100	100	100	100
3.5	100	100	98.21	96.15	93.62	100	100	100	100	100	100	100
4	100	100	98.21	88.46	91.49	98.36	98.25	100	97.96	97.56	100	98.21
4.5	100	100	98.21	82.69	82.98	91.8	96.49	96.3	91.84	92.68	93.75	96.43
5	100	100	98.21	55.77	74.47	72.13	94.74	94.44	83.67	90.24	89.58	94.64
5.5	100	98.39	98.21	40.38	46.81	47.54	85.96	85.19	77.55	80.49	75	89.29
6	100	98.39	98.21	30.77	27.66	32.79	75.44	72.22	67.35	73.17	68.75	83.93
6.5	98	96.77	98.21	21.15	8.51	8.2	59.65	55.56	46.94	68.29	56.25	73.21
7	98	96.77	98.21	13.46	8.51	3.28	56.14	53.7	42.86	56.1	50	62.5
7.5	98	96.77	96.43	3.85	6.38	1.64	47.37	40.74	32.65	48.78	43.75	44.64

## Sheet: Fig1d
Fig1d
Spore	36h	60h	84h	108h
1.14992	38.2717	3.02766	0.266996	0.152292
0.889791	25.2499	2.86435	0.242299	0.145078
0.960286	26.1403	3.00675	0.25085	0.136303

## Sheet: Fig3b
Fig3b	Relative luciferase
	control			mimic
Spz4	102.919	102.243	94.8384	78.1708	75.6069	73.2583
Spz4-mut	100.124	100.014	99.8761	106.109	98.0935	97.021

## Sheet: Fig3c
Fig3c	Relative luciferase
	control			mimic
CLIPB9	98.7179	100.951	100.332	117.569	113.558	116.419
CLIPB9-mut	101.689	99.0731	99.2378	103.932	100.859	101.689

## Sheet: Fig3d
Fig3d	Relative expression
control	agomir
0.924046	0.687784
0.976549	0.678334
1.0994	0.615331

## Sheet: Fig3e
Fig3e	Relative expression
control	agomir
0.930934	2.03275
0.977232	2.41736
1.09183	2.13381

## Sheet: Fig4a
Fig4a	Relative expression
	WT			milR1-OV
Spz4	0.859677	1.2	0.940323	0.458064	0.620968	0.68871
CEC1	1.05858	1.05127	0.890155	0.555604	0.603794	0.599623
DEF1	0.879173	0.968765	1.15206	0.749613	0.666288	0.634732

## Sheet: Fig4b
Fig4b	Relative expression
	dsGFP			dsSPZ4
Spz4	0.960287	1.14992	0.88979	0.639435	0.442844	0.468094
CEC1	1.10834	0.985142	0.906516	0.655986	0.571069	0.583068
DEF1	0.949816	1.01799	1.0322	0.499672	0.577964	0.476006

## Sheet: Fig4c
Fig4c	Relative expression
	control			agomir
Spz4	0.924046	0.976549	1.0994	0.687784	0.678334	0.615331
CEC1	0.896682	1.05166	1.05166	0.254546	0.261703	0.278549
DEF1	1.04817	1.0266	0.925225	0.412141	0.337091	0.289415

[truncated: 33 more sheets: Fig4e, Fig4f, Fig5b, Fig5c, Fig5d, Fig5f, Fig5g, FigS1c, FigS2d, FigS2e, FigS2f, FigS2g, FigS2h, FigS2i, FigS2j, FigS3a, FigS3b, FigS3c, FigS4a, FigS4b …]
